# Supplementary material for: Prevalence and Clinical Correlates of Comorbid Anxiety and Panic Disorders in Patients with Parkinson’s Disease
Source: J Clin Med. 2021 May 25;10(11):2302. doi: 10.3390/jcm10112302 (PMC8198165; doi:10.3390/jcm10112302)
Supplement: Supplementary file 1 [file jcm-10-02302-s001.zip]

Archive with 1 entries (1 files):
- jcm-1188466-supplementary.pdf
